# Supplementary material for: Adjuvant treatment preferences in high-risk upper tract urothelial carcinoma: the perspective of Portuguese medical oncologists
Source: Oncologist. 2025 Oct 30;30(11):oyaf365. doi: 10.1093/oncolo/oyaf365 (PMC12619994; doi:10.1093/oncolo/oyaf365)
Supplement: oyaf365_Supplementary_Data [file oyaf365_supplementary_data.zip]

Archive with 2 entries (2 files):
- Supplementary Material - Table S1.docx
- Supplementary Material - Questionnaire.docx
